# Supplementary material for: Lupeol Attenuates Oxysterol-Induced Dendritic Cell Activation Through NRF2-Mediated Antioxidant and Anti-Inflammatory Effects
Source: Int J Mol Sci. 2025 Jul 25;26(15):7179. doi: 10.3390/ijms26157179 (PMC12346829; doi:10.3390/ijms26157179)
Supplement: Supplementary file 1 [file ijms-26-07179-s001.zip]

Archive with 1 entries (1 files):
- ijms-3681162-supplementary.pdf
